# Supplementary material for: Healthier Dietary Patterns Are Associated with Better Sleep Quality among Shanghai Suburban Adults: A Cross-Sectional Study
Source: Nutrients. 2024 Apr 13;16(8):1165. doi: 10.3390/nu16081165 (PMC11054136; doi:10.3390/nu16081165)
Supplement: Supplementary file 1 [file nutrients-16-01165-s001.zip]

Archive with 1 entries (1 files):
- nutrients-2884148-supplementary.pdf
